# Supplementary material for: A Peculiar Mutation Spectrum Emerging from Young Peruvian Patients with Hepatocellular Carcinoma
Source: PLoS One. 2014 Dec 11;9(12):e114912. doi: 10.1371/journal.pone.0114912 (PMC4263719; doi:10.1371/journal.pone.0114912)
Supplement: S1 Table — Primers used to detect point mutations in HCC from Peruvian patients. (XLS) [file pone.0114912.s001.xls]

## Sheet: Feuil1
Gene symbol	Amplimere	Fragment size (bp)	Sense primer	Reverse primer	GRCh37/hg19 Assembly positions
ARID2	ARID2ex1-2	391	GCGCTTTTAAAACACCGATCT	CCAGCGAGAGGGAAATACAA	chr12:46,123,568-46,123,958
	ARID2ex3	452	CACCCACTGATGCCTTAGGT	GCTGGGGTGTCACCTGTAAT	chr12:46,124,883-46,125,334
	ARID2ex9-10	620	AACGTTATGCAACATTGTCCTG	TGCCTGAGGAGGTAATGACT	chr12:46,231,000-46,231,619
	ARID2ex15-1	778	TTTTGTGTCTCCAGTAGCATTTTC	TGGCTACCAGCTGATGTCTG	chr12:46,243,651-46,244,428
	ARID2ex15-2	767	CAAGCTGTCCCACAGAGTCA	TCCTGCATTCGACTGTTGAG	chr12:46,244,284-46,245,050
	ARID2ex15-3	817	CCAAGTCCCTACTGCCATGT	TGTTGCTTCCTTTGCTTCCT	chr12:46,244,852-46,245,668
	ARID2ex15-4	816	CAACTCAGCTCATTGCTCCA	GTTGCTGAGGCACATCTGAA	chr12:46,245,481-46,246,296
	ARID2ex15-5	729	CAATGGAACCACAAGGGACT	CAGGTTGGATACAAGTGAGCTG	chr12:46,246,081-46,246,809
	ARID2ex19-20	529	GGCAGGGTGGTCATAGTTGT	ATGGCCTGACCTAGGCATAA	chr12:46,287,125-46,287,653
AXIN1	AXINex2amp	1081	TGTTTCATGGACCCACCTTT	ACCTTTCCCTGGCTTGTTCT	chr16:396,078-397,158
	AXINex2seq	643/476	CAGGACTTTCCTGAAGCAGG	CCTGCTTCAGGAAAGTCCTG	chr16:396,640-396,659*
	AXINex3	254	TCACTAACATGCCCTGCTTG	CTGTCCTCAAGGGACAAGGT	chr16:364,461-364,714
	AXINex4	287	TGAGTTAACGGCTGCCTCTT	ACTGGCCACTTGCAGATGTT	chr16:359,815-360,101
	AXINex5	374	ACGCTCTTTCCCTTCACAAA	CTGCAGAGAAAGGGGAACAG	chr16:354,145-354,518
	AXINex6	669	AGCTGGTGCTGAGAGGTGAT	GGTCCTGGGTTTCCTGAGTT	chr16:347,625-348,293
	AXINex7	366	GAGCCTTACAGATGCCAGGA	ACTCGCCACACACACTGAAG	chr16:346,958-347,323
BRAF	BRAFex15	251	AACTCTTCATAATGCTTGCTCTGA	AGTAACTCAGCAGCATCTCAGG	chr7:140,453,012-140,453,262
CTNNB1	BCex3c	614	AAGCCACCAGCAGGAATCTA	TCTCTTTTCTTCACCACAACATTT	chr3:41,265,737-41,266,352
	BCex2-5	1838	GGTATTTGAAGTATACCATAC	GCTTTCTTGGTTGCCATAAGC	chr3:41,265,512-41,267,349
HRAS	HRASex2	452	TTTCCCATCACTGGGTCATT	CCTATCCTGGCTGTGTCCTG	chr11:534,143-534,594
	HRASex3	392	AGAGGCTGGCTGTGTGAACT	GGAAAGCGAGAGCTGGCTAC	chr11:533,622-534,013
KRAS	KRASex2	339	CGTCTGCAGTCAACTGGAAT	AGAATGGTCCTGCACCAGTAA	chr12:25,398,163-25,398,501
	KRASex3	426	GGTGCTTAGTGGCCATTTGT	TGCATGGCATTAGCAAAGAC	chr12:25,380,086-25,380,511
MDM2	rs2279744	226	GGCACGTGGCTTTGCGGAGG	GCAGCGTTCACACTAGTGAC	chr12:69,202,413-69,202,638
NFE2L2	NFE2L2ex2	421	ATCAACAGTGGCATAATGTG	AATTCCTTGCTCAGTGTTTC	chr2:178,098,670-178,099,090
NRAS	NRASex2	357	CCAGAAGTGTGAGGCCGATA	TGGGTAAAGATGATCCGACA	chr1:115,258,607-115,258,963
	NRASex3b	400	GCAATTTGAGGGACAAACCA	TGGTAACCTCATTTCCCCATA	chr1:115,256,348-115,256,747
TP53	TP53ex4b	496	GTAAGGACAAGGGTTGGGCT	GCCAAAGGGTGAAGAGGAAT	chr17:7,579,204-7,579,699
	TP53ex5-6b	588	GGAGGTGCTTACGCATGTTT	GGGAGGTCAAATAAGCAGCA	chr17:7,578,070-7,578,657
	TP53ex7	302	GCGCACTGGCCTCATCTTGG	TGGGAGCAGTAAGGAGATTC	chr17:7,577,345-7,577,646
	TP53ex8-9	563	CTCCAGAAAGGACAAGGGTG	GCTACAACCAGGAGCCATTG	chr17:7,576,705-7,577,267
	TP53ex10b	300	TGCATGTTGCTTTTGTACCG	GAAGGCAGGATGAGAATGGA	chr17:7,573,842-7,574,141
	TP53ex11b	380	GTGTGGCCACCATCTTGATT	GGCCAACTTGTTCAGTGGAG	chr17:7,572,762-7,573,141
Table S1: Primers used to detect point mutations in HCC from Peruvian patients
Primer positions were determined using the In-Silico PCR tool of the UCSC Genome Browser on the Human Feb. 2009 (GRCh37/hg19) Assembly
(https://genome.ucsc.edu/index.html).
*positions from alternate assembly CHM1_1.1, whole genome shotgun sequence (http://blast.ncbi.nlm.nih.gov/Blast.cgi)
Abbreviation: bp=base pairs.
