# Supplementary material for: A Peculiar Mutation Spectrum Emerging from Young Peruvian Patients with Hepatocellular Carcinoma
Source: PLoS One. 2014 Dec 11;9(12):e114912. doi: 10.1371/journal.pone.0114912 (PMC4263719; doi:10.1371/journal.pone.0114912)
Supplement: S2 Table — Assays and primers used for qRT-PCR analyses and viruses detection. (XLS) [file pone.0114912.s002.xls]

## Sheet: Feuil1
Gene	Pathway	Assay #	Assay Type
AFP	AFP	QT00085183	Qiagen quantitect assay primer
BIRC5	Hippo	QT01679664	Qiagen quantitect assay primer
CTCF	AFP	QT00045437	Qiagen quantitect assay primer
DCHS1	Hippo	Hs01044548-m1	TaqMan Gene Expression Assay, Life Technologies
ESR1	AFP	QT00044492	Qiagen quantitect assay primer
FAT4	Hippo	QT00048391	Qiagen quantitect assay primer
FOS	AFP	QT00007070	Qiagen quantitect assay primer
FOXA1	AFP	QF00150864	Qiagen QuantiFast Probe Assay
FOXA2	AFP	QF00513667	Qiagen QuantiFast Probe Assay
HES1	Hippo	QT00039648	Qiagen quantitect assay primer
HIF1A	AFP	QT00083664	Qiagen quantitect assay primer
HNF1 alpha	AFP	QT00085428	Qiagen quantitect assay primer
HNF4A	AFP	QT01002239	Qiagen quantitect assay primer
JAG1	Hippo	QT00031948	Qiagen quantitect assay primer
JUN	AFP	QT00242956	Qiagen quantitect assay primer
LATS1	Hippo	QT00096943	Qiagen quantitect assay primer
LATS2	Hippo	QT00013846	Qiagen quantitect assay primer
miR-122	AFP	ID 000445	TaqMan MicroRNA Assay, Life Technologies
MST1	Hippo	QT00220577	Qiagen quantitect assay primer
MYC	AFP	QT00035406	Qiagen quantitect assay primer
NANOG	AFP	QT01844808	Qiagen quantitect assay primer
NF2	Hippo	QT00030191	Qiagen quantitect assay primer
NR3C1-GR	AFP	QT00020608	Qiagen quantitect assay primer
ONECUT1	AFP	Hs00413554-m1	TaqMan Gene Expression Assay, Life Technologies
RELA (NFKB1)	AFP	QT02324308	Qiagen quantitect assay primer
RXRA	AFP	QT00005726	Qiagen quantitect assay primer
SOX4	Hippo	QT00220605	Qiagen quantitect assay primer
SP1	AFP	QT01870449	Qiagen quantitect assay primer
SRF	AFP	QT00084063	Qiagen quantitect assay primer
TCF4	AFP	QT00031829	Qiagen quantitect assay primer
TEAD4	Hippo	QT00016016	Qiagen quantitect assay primer
THRA	AFP	QT00000406	Qiagen quantitect assay primer
TP53	AFP	QT00060235	Qiagen quantitect assay primer
TP73	AFP	QT00030240	Qiagen quantitect assay primer
WWTR1	Hippo	QT00048391	Qiagen quantitect assay primer
YAP1	Hippo	QT00080822	Qiagen quantitect assay primer
ZBTB20	AFP	QT00069776	Qiagen quantitect assay primer
ZHX2	AFP	QT00057610	Qiagen quantitect assay primer
Gene	Product size (bp)	Sense primer	Reverse primer
LMF2	129	GTGGCCACCTTCCTAATTGA	GTTGTAGTTGCCGGTGATGA
HMBS	64	GGCAATGCGGCTGCAA	GGGTACCCACGCGAATCAC
TRIM44	125	AGGCAGCTCATCTGTGTCCT	GATCATAGCGGCCTTCAGTC
Homemade assays
Virus	Product size (bp)	Sense primer	Reverse primer
HCVexternal (4-268)	264	AGCGTCTAGCCATGGCGT	GCACGGTCTACGAGACCT
HCVinternal (26-199)	173	GTGGTCTGCGGAACCGG	GGGCACTCGCAAGCACCC
HDVexternal	478	CGGATGCCCAGGTCGGACCGC	CTCAGGGGAGGATTCACCGAC
HDVinternal	370	AAACCTGTGAGTGGAAACCCGC	ATCACCGACGAAGGAAGGCCCTCG
Table S2: Assays and primers used for qRT-PCR analyses and viruses detection
Abbreviation: bp=base pairs.
