# Supplementary material for: A Peculiar Mutation Spectrum Emerging from Young Peruvian Patients with Hepatocellular Carcinoma
Source: PLoS One. 2014 Dec 11;9(12):e114912. doi: 10.1371/journal.pone.0114912 (PMC4263719; doi:10.1371/journal.pone.0114912)
Supplement: S3 Table — Summary of the mutations detected in HCC from Peruvian patients. (XLS) [file pone.0114912.s003.xls]

## Sheet: Feuil1
Patient	Sex-Age	Risk factor	Geographical hotspot	Mutations
				CTNNB1	AXIN1	TP53	KRAS	HRAS	NFE2L2	ARID2
PER1	M-25	HBV	AACJ	94g>a :Asp32Asn
PER2	M-67	unknown				848g>c : Arg283Pro		316a>t : Lys88Met
PER5	M-61	unknown					63a>g : Ile21Met
PER8	M-60	unknown				734g>a : Gly245Asp (hom)
PER14	F-46	HBV		68-457del c.68_457del390
PER17	F-34	HBV	AACJ		IVS2-3c>a
PER19	M-51	HBV	AACJ		c.1914_1918delGG p.640fsX23
PER20	F-69	unknown					63a>g : Ile21Met
PER29	M-29	unknown		del ex3 c.50_412del363
PER30	M-51	HBV	AACJ		c.294delG p.I99X
PER32	M-2	HBV			IVS3+1g>c
PER34	F-29	unknown				590t>c :Val197Ala
PER36	F-55	HBV				614a>g : Tyr205Cys
PER37	M-49	unknown				590t>c :Val197Ala	63a>g : Ile21Met
						734g>t : Gly245Val
						747g>t : Arg249Ser
PER38	M-56	HBV		del ex3 c.14-241del228
PER40	M-26	HBV		121a>g : Thr41Ala
PER42	M-6	HBV		IVS2-?? c.14_101del p.A5fsX18					241g>a : Gly81Ser
PER45	F-13	HBV	AACJ
PER46	F-18	HBV			c.803delC p.268fsX212		63a>g : Ile21Met
PER48	F-27	unknown			IVS3+1g>t
PER51	M-9	unknown		IVS2_IVS3del c.14-241del228
PER52	F-66	unknown	AACJ					43c>t (5'UTR) IVS1-11c>t
PER53	F-30	HBV	AACJ		1900c>t : Gln634X (hom)	586c>t : Arg196X		IVS2+3g>c
PER56	F-43	unknown	AACJ		c.826delG p.A276fsX138
PER57	F-37	HBV								2201t>c : Val734Ala
PER58	F-22	HBV	AACJ	122c>t : Thr41Ile
PER60	F-39	unknown		del ex3 [c.65-424del360+p.V22D]
PER61	M-15	HBV	AACJ	94g>a : Asp32Asn
PER63	M-38	HBV			64c>t :Arg22X
PER64	F-20	HBV	AACJ	IVS2_IVS3del c.14-241del228
PER65	F-81	HBV			c.283-289del p.95fsX3	1024c>t : Arg342X
PER66	F-46	unknown
PER67	M-59	unknown				473g>t : Arg158Leu
PER68	M-63	HBV	AACJ			702c>g :Tyr234X (hom)
PER69	M-14	HBV				830g>t : Cys277Phe (hom)
PER72	M-76	unknown				731g>a : Gly244Asp
PER78	M-71	unknown		133t>c : Ser45Pro
Table S3: Summary of the mutations detected in HCC from Peruvian patients
Abbreviations: AAJC=Apurimac, Ayacucho, Cuzco and Junin regions; F=female; HBV=hepatitis B virus; M=male.
(hom) : homozygous mutation. All mutations without this mention retained both alleles on chromatograms and should be scored as heterozygous.
